# Supplementary material for: Screening of CIMMYT and South Asian Bread Wheat Germplasm Reveals Marker–Trait Associations for Seedling Resistance to Septoria Nodorum Blotch
Source: Genes (Basel). 2024 Jul 7;15(7):890. doi: 10.3390/genes15070890 (PMC11276481; doi:10.3390/genes15070890)
Supplement: Supplementary file 1 [file genes-15-00890-s001.zip › genes-3083568-supplementary.xlsx]

## Sheet: S1
Supplementary Table S1: List of genotypes with their phenotypic values in three experiments, and Q values from the structure analysis
Code	CID	SID	GID	Name/Pedigree	Selection History	Exp. 1	Exp. 2	Exp. 3	Q1	Q2	Origin
CIM-1	536182	80	6681676	QUAIU #1/SUP152	CMSS08Y00057S-099Y-099M-099NJ-13WGY-0B	1.66667	1.16667	1.16667	0.998	0.002	CIMMYT
CIM-2	536307	73	6683477	KIRITATI//HUW234+LR34/PRINIA/3/BAJ #1	CMSS08Y00182S-099Y-099M-099NJ-099NJ-3WGY-0B	1.58333	1.16667	1	0.921	0.079	CIMMYT
CIM-3	541288	168	6681464	FRANCOLIN #1*2//ND643/2*WBLL1	CMSS08B00866T-099TOPY-099M-099NJ-099NJ-40WGY-0B	1.33333	1.08333	1	0.999	0.001	CIMMYT
CIM-4	538888	98	6692031	CROC_1/AE.SQUARROSA (213)//PGO/10/ATTILA*2/9/KT/BAGE//FN/U/3/BZA/4/TRM/5/ALDAN/6/SERI/7/VEE#10/8/OPATA/11/ATTILA*2/PBW65	CMSA08Y00448S-050Y-040M-0NJ-2Y-0B	2.25	2.66667	1.5	0.671	0.329	CIMMYT
CIM-5	537031	63	6682922	BAJ #1*2//ND643/2*WBLL1	CMSS08Y00906T-099TOPM-099Y-099M-099NJ-18WGY-0B	1.66667	1.75	1.41667	0.754	0.246	CIMMYT
CIM-6	541263	78	6679852	PAURAQ/4/WHEAR/KUKUNA/3/C80.1/3*BATAVIA//2*WBLL1/5/PAURAQUE #1	CMSS08B00841T-099TOPY-099M-099NJ-6WGY-0B	1.91667	1.66667	1.5	0.995	0.005	CIMMYT
CIM-7	533130	106	6464471	KACHU/BECARD//WBLL1*2/BRAMBLING	CMSS07B00580T-099TOPY-099M-099NJ-099NJ-10WGY-0B	2.83333	2.5	1.91667	0.763	0.237	CIMMYT
CIM-8	541186	64	6679708	MUTUS//KIRITATI/2*TRCH/3/WHEAR/KRONSTAD F2004	CMSS08B00764T-099TOPY-099M-099NJ-27WGY-0B	1.25	1.58333	1	0.999	0.001	CIMMYT
CIM-9	537029	23	6569147	BAJ #1*2/TINKIO #1	CMSS08Y00904T-099TOPM-099Y-099M-099Y-9M-0WGY	1.5	1.25	1.25	0.755	0.245	CIMMYT
CIM-10	541100	77	6680982	FRET2*2/SHAMA//KIRITATI/2*TRCH/3/BAJ #1	CMSS08B00678T-099TOPY-099M-099NJ-099NJ-4WGY-0B	1.5	1.88889	1	0.732	0.268	CIMMYT
CIM-11	541260	31	6567313	PAURAQ/5/KIRITATI/4/2*SERI.1B*2/3/KAUZ*2/BOW//KAUZ/6/PAURAQUE #1	CMSS08B00838T-099TOPY-099M-099Y-8M-0WGY	1.66667	1.66667	1.41667	0.969	0.031	CIMMYT
CIM-12	543804	55	6692346	SOKOLL/3/PASTOR//HXL7573/2*BAU/5/CROC_1/AE.SQUARROSA (205)//BORL95/3/PRL/SARA//TSI/VEE#5/4/FRET2	PTSA08M00054S-050ZTM-050Y-14ZTM-010Y-0B	1.5	1	1	0.617	0.383	CIMMYT
CIM-13	541193	127	6679711	KENYA SUNBIRD/2*KACHU	CMSS08B00771T-099TOPY-099M-099NJ-7WGY-0B	1.75	1.25	1	0.923	0.077	CIMMYT
CIM-14	541159	21	6566857	KIRITATI//HUW234+LR34/PRINIA/3/FRANCOLIN #1/4/BAJ #1	CMSS08B00737T-099TOPY-099M-099Y-3M-0WGY	1.66667	1.5	1.66667	0.999	0.001	CIMMYT
CIM-15	537398	47	6690981	TOB/ERA//TOB/CNO67/3/PLO/4/VEE#5/5/KAUZ/6/FRET2/7/VORB/8/MILAN/KAUZ//DHARWAR DRY/3/BAV92	CMSA08Y00067T-099B-050Y-050ZTM-050Y-20BMX-010Y-0B	2.5	2.58333	1.16667	0.492	0.508	CIMMYT
CIM-16	541154	18	6566828	KIRITATI//2*PRL/2*PASTOR/3/CHONTE/5/PRL/2*PASTOR/4/CHOIX/STAR/3/HE1/3*CNO79//2*SERI	CMSS08B00732T-099TOPY-099M-099Y-6M-0WGY	2.33333	2.33333	2.08333	0.644	0.356	CIMMYT
CIM-17	541103	31	6566596	FRET2*2/BRAMBLING//KIRITATI/2*TRCH/3/FRET2/TUKURU//FRET2	CMSS08B00681T-099TOPY-099M-099Y-1M-0WGY	3.91667	3.58333	3	0.947	0.053	CIMMYT
CIM-18	541158	68	6681164	KIRITATI//HUW234+LR34/PRINIA/3/CHONTE/5/PRL/2*PASTOR/4/CHOIX/STAR/3/HE1/3*CNO79//2*SERI	CMSS08B00736T-099TOPY-099M-099NJ-099NJ-1WGY-0B	3.75	3.91667	3	0.365	0.635	CIMMYT
CIM-19	536403	10	6568165	SUP152/FRNCLN	CMSS08Y00278S-099Y-099M-099Y-5M-0WGY	2	1.33333	1.33333	0.999	0.001	CIMMYT
CIM-20	543166	95	6691721	BAVIS/3/ATTILA/BAV92//PASTOR/5/CROC_1/AE.SQUARROSA (205)//BORL95/3/PRL/SARA//TSI/VEE#5/4/FRET2	CMSA08M00126T-050Y-040M-0NJ-13Y-0B	2.16667	1.91667	1.25	0.794	0.206	CIMMYT
CIM-21	536358	59	6681777	ND643/2*WBLL1//VILLA JUAREZ F2009	CMSS08Y00233S-099Y-099M-099NJ-7WGY-0B	1.75	1.16667	1.25	0.615	0.385	CIMMYT
CIM-22	448392	208	6085788	QUAIU #1	CGSS01B00046T-099Y-099M-099M-099Y-099M-29Y-0B-12B-0Y	1	1	1.08333	0.742	0.258	CIMMYT
CIM-23	541289	14	6567425	FRANCOLIN #1/CHONTE//FRNCLN	CMSS08B00867T-099TOPY-099M-099Y-3M-0WGY	1.91667	1.08333	1	0.997	0.003	CIMMYT
CIM-24	541396	50	6678574	TAM200/PASTOR//TOBA97/3/FRNCLN/4/WHEAR//2*PRL/2*PASTOR	CMSS08B00974T-099TOPY-099M-099Y-099B-34WGY-0B	2.625	2.5	2.5	0.9	0.1	CIMMYT
CIM-25	448402	63	5398434	FRANCOLIN #1	CGSS01B00056T-099Y-099M-099M-099Y-099M-14Y-0B	1.66667	1.16667	1.58333	0.999	0.001	CIMMYT
CIM-26	543414	100	6691523	VEE/MJI//2*TUI/3/PASTOR/4/BERKUT/5/BAVIS	CMSA08M00362S-040M-0NJ-5Y-0B	1.58333	1.58333	1.33333	0.818	0.182	CIMMYT
CIM-27	541152	24	6566821	DANPHE/PAURAQUE #1//MUNAL #1	CMSS08B00730T-099TOPY-099M-099Y-10M-0WGY	1.875	1	1.83333	0.86	0.14	CIMMYT
CIM-28	541302	91	6681493	BAJ #1*2/KISKADEE #1	CMSS08B00880T-099TOPY-099M-099NJ-099NJ-48WGY-0B	2	1	2	0.995	0.005	CIMMYT
CIM-29	37606	15	4747362	SHATABDI	CM98472-1JO-0JO-1JO-3JO-0R-2DI	1.83333	1.16667	1.33333	0.203	0.797	CIMMYT
BGD-1	690683	0	7890088	BIJOY		1.25	1.66667	1.75	0.005	0.995	Bangladesh
BGD-2	690684	0	7890090	PRODIP		2.66667	2.5	1.5	0.002	0.998	Bangladesh
BGD-3	690685	0	7890092	BARI GOM 25		2.75	2.75	2.41667	0.007	0.993	Bangladesh
BGD-4	690688	0	7890096	BARI GOM 26		3.08333	2.33333	2.625	0.486	0.514	Bangladesh
BGD-5	690692	0	7890101	BARI GOM 28		2.375	1.16667	1.25	0.348	0.652	Bangladesh
BGD-6	690693	0	7890103	BARI GOM 29		2.125	1.25	1	0.521	0.479	Bangladesh
BGD-7	690694	0	7890104	BARI GOM 30		2	1.11111	1.75	0.219	0.781	Bangladesh
BGD-8	690696	0	7890106	BAW-1182		1.25	1.66667	1.83333	0.431	0.569	Bangladesh
BGD-9	690699	0	7890110	BAW-1194		1.83333	1	1	0.005	0.995	Bangladesh
BGD-10	690700	0	7890112	BAW-1195		1.41667	1.25	1	0.272	0.728	Bangladesh
BGD-11	690702	0	7890115	BAW-1200		1.41667	1.41667	1.66667	0.046	0.954	Bangladesh
BGD-12	690704	0	7890118	BAW-1202		2	1.33333	1.33333	0.287	0.713	Bangladesh
BGD-13	690705	0	7890120	BAW-1203		2	1.25	1.33333	0.295	0.705	Bangladesh
BGD-14	690706	0	7890122	BAW-1208		1.75	1.33333	1.5	0.003	0.997	Bangladesh
BGD-15	690708	0	7890125	BAW-1209		1.91667	1	1.16667	0.007	0.993	Bangladesh
BGD-16	690710	0	7890128	BAW-1219		1.16667	1	1.16667	0.006	0.994	Bangladesh
BGD-17	690711	4	7890134	BAW-1222	BD.DI.1686S-0DI-1DI-0DI-1DI	1.5	1.66667	1.41667	0.275	0.725	Bangladesh
BGD-18	690712	0	7890135	BAW-1249		1.41667	1.41667	1.25	0.002	0.998	Bangladesh
BGD-19	690713	0	7890137	BAW-1260		1.41667	1.66667	1.25	0.654	0.346	Bangladesh
CIM-30	495241	91	6001093	SOKOLL/ROLF07	CMSA04M00346S-040ZTP0Y-040ZTM-040SY-28ZTM-01Y-0B	1.5	1.25	1.08333	0.563	0.437	CIMMYT
CIM-31	494965	49	6001439	ATTILA/BAV92//PASTOR/3/ATTILA*2/PBW65	CMSA04M00070S-040ZTB-040ZTY-040ZTM-040SY-13ZTM-04Y-0B	1.58333	1.58333	1.5	0.407	0.593	CIMMYT
CIM-32	537149	134	6564531	WHEAR/KUKUNA/3/C80.1/3*BATAVIA//2*WBLL1/4/T.DICOCCON PI94625/AE.SQUARROSA (372)//SHA4/CHIL/5/WHEAR/KUKUNA/3/C80.1/3*BATAVIA//2*WBLL1	CMSS08Y01024T-099TOPM-099Y-25M-0Y-3M-0Y	1.16667	1.16667	1.75	0.836	0.164	CIMMYT
CIM-33	7090	5	27001	TEPOCA T 89	CM56744-7Y-2Y-1M-1Y-0M-0MEX	1.5	1	1	0.145	0.855	CIMMYT
CIM-34	7572	0	12725	MILAN	CM75113	1.33333	1	1.5	0.179	0.821	CIMMYT
CIM-35	516361	518	7806808	BORLAUG100 F2014	CMSS06Y00605T-099TOPM-099Y-099ZTM-099Y-099M-11WGY-0B-0MEX	1.75	1.25	1	0.984	0.016	CIMMYT
CIM-36	420703	30	4905617	ROELFS F2007	CGSS00B00169T-099TOPY-099M-099Y-099M-9CEL-0B	1.58333	1.66667	1.83333	0.76	0.24	CIMMYT
CIM-37	524510	63	6333158	SUP152/BAJ #1	CMSS07Y00195S-0B-099Y-099M-099Y-16M-0WGY	1.83333	1.41667	1.08333	0.997	0.003	CIMMYT
CIM-38	8890	0	14337	ATTILA	CM85836	1.41667	1.25	1.5	0.999	0.001	CIMMYT
CIM-39	279807	61	3855011	VOROBEY	CMSS96Y02555S-040Y-020M-050SY-020SY-27M-0Y	1.25	1	1	0.912	0.088	CIMMYT
CIM-40	100350	70	1396784	MILAN/MUNIA	CMSS92M01740S-015M-0Y-0Y-050M-12Y-1M-0Y	1.33333	1	1.08333	0.506	0.494	CIMMYT
CIM-41	448402	63	5398434	FRANCOLIN #1	CGSS01B00056T-099Y-099M-099M-099Y-099M-14Y-0B	1.66667	1.11111	1.41667	0.999	0.001	CIMMYT
CIM-42	459355	73	5390612	SUPER 152	CGSS02Y00153S-099M-099Y-099M-46Y-0B	1.91667	1.58333	1.41667	0.999	0.001	CIMMYT
CIM-43	343585	63	4755014	KACHU #1	CMSS97M03912T-040Y-020Y-030M-020Y-040M-4Y-2M-0Y	1.25	1.25	1.33333	0.999	0.001	CIMMYT
CIM-44	343362	383	4754390	MUTUS #1	CMSS97M03689T-040Y-030M-020Y-030M-015Y-30M-3Y-1M-0Y	1.41667	1	1.16667	0.999	0.001	CIMMYT
CIM-45	492812	33	5794351	AKEPA	CGSS04B00195S-0Y-099ZTM-099Y-099M-10WGY-0B	1.91667	1.25	1.41667	0.892	0.108	CIMMYT
CIM-46	520227	46	6174889	BOKOTA	CMSS06B00169S-0Y-099ZTM-099Y-099M-28WGY-0B	2.58333	2.08333	2.66667	0.964	0.036	CIMMYT
CIM-47	436825	31	5106304	BAJ #1	CGSS01Y00134S-099Y-099M-099M-13Y-0B	2.5	1.25	1.5	0.999	0.001	CIMMYT
CIM-48	520071	17	6177828	FRNCLN/ROLF07	CMSS06B00013S-0Y-099ZTM-099Y-099M-2WGY-0B	1.83333	1.33333	1.66667	0.998	0.002	CIMMYT
CIM-49	520792	37	6175067	NADI #2	CMSS06B00734T-099TOPY-099ZTM-099Y-099M-13WGY-0B	2.41667	1.25	1	0.999	0.001	CIMMYT
CIM-50	525282	73	6337034	FRNCLN*2/TECUE #1	CMSS07Y00941T-099TOPM-099Y-099M-099Y-11M-0WGY	1	1	1	0.849	0.151	CIMMYT
CIM-51	525424	84	6341870	MUCUY	CMSS07Y01083T-099TOPM-099Y-099M-099Y-40M-0WGY	1	1.08333	1	0.841	0.159	CIMMYT
CIM-52	533130	106	6464471	KACHU/BECARD//WBLL1*2/BRAMBLING	CMSS07B00580T-099TOPY-099M-099NJ-099NJ-10WGY-0B	1.66667	1.58333	1.08333	0.763	0.237	CIMMYT
CIM-53	533135	19	6415882	KIDEA	CMSS07B00585T-099TOPY-099M-099Y-099M-11WGY-0B	2.08333	2.5	1	0.987	0.013	CIMMYT
CIM-54	536182	80	6681676	QUAIU #1/SUP152	CMSS08Y00057S-099Y-099M-099NJ-13WGY-0B	1.66667	1.41667	1	0.997	0.003	CIMMYT
CIM-55	536403	10	6568165	SUP152/FRNCLN	CMSS08Y00278S-099Y-099M-099Y-5M-0WGY	1.16667	1.33333	1	0.999	0.001	CIMMYT
CIM-56	537021	89	6682903	FRNCLN/3/ND643//2*PRL/2*PASTOR/4/FRANCOLIN #1	CMSS08Y00896T-099TOPM-099Y-099M-099NJ-24WGY-0B	1.41667	1.25	1.66667	0.991	0.009	CIMMYT
CIM-57	537241	94	6684333	SWSR22T.B./2*BLOUK #1//WBLL1*2/KURUKU	CMSS08Y01116T-099M-099Y-099M-099NJ-099NJ-14WGY-0B	1.33333	1	1	0.931	0.069	CIMMYT
CIM-58	541288	150	6679899	FRANCOLIN #1*2//ND643/2*WBLL1	CMSS08B00866T-099TOPY-099M-099NJ-37WGY-0B	2.5	2	1.33333	0.999	0.001	CIMMYT
CIM-59	546357	69	6932283	DANPHE/2*BAJ #1	CMSS09Y00703T-099TOPM-099Y-099M-099Y-19WGY-0B	2.58333	1.25	1.33333	0.778	0.222	CIMMYT
CIM-60	546457	49	6932418	BAJ #1*2/BECARD	CMSS09Y00803T-099TOPM-099Y-099M-099Y-11WGY-0B	2.5	2.33333	2	0.825	0.175	CIMMYT
CIM-61	546462	59	6932429	BAJ #1*2/5/SW89.5277/BORL95//SKAUZ/3/PRL/2*PASTOR/4/HEILO	CMSS09Y00808T-099TOPM-099Y-099M-099Y-4WGY-0B	1.41667	2	1.08333	0.996	0.004	CIMMYT
CIM-62	553377	50	6931516	FRANCOLIN #1/BAJ #1	CMSS09B00490S-099M-099Y-2WGY-0B	1.41667	1	1.25	0.865	0.135	CIMMYT
CIM-63	556684	19	6933207	BAJ #1/CIRO16	CMSS10Y00030S-099Y-099M-11WGY-0B	1.75	1.41667	1.83333	0.999	0.001	CIMMYT
CIM-64	559939	18	6934570	PBW343*2/KUKUNA//PBW343*2/KUKUNA/3/2*BAJ #1	CMSS10Y01250T-099TOPM-099Y-099M-6WGY-0B	1.75	1	1	0.838	0.162	CIMMYT
CIM-65	556683	68	7175990	BAJ #1/5/ATTILA/3*BCN//BAV92/3/TILHI/4/SHA7/VEE#5//ARIV92	CMSS10Y00029S-099Y-099M-099NJ-099NJ-25WGY-0B	1.91667	1.16667	1.08333	0.998	0.002	CIMMYT
CIM-66	556684	48	7175993	BAJ #1/CIRO16	CMSS10Y00030S-099Y-099M-099NJ-099NJ-2WGY-0B	1.91667	1.25	1.16667	0.999	0.001	CIMMYT
CIM-67	556699	70	7176068	SUP152/3/INQALAB 91*2/TUKURU//WHEAR	CMSS10Y00045S-099Y-099M-099NJ-099NJ-15WGY-0B	2.41667	2	2	0.999	0.001	CIMMYT
CIM-68	556706	85	7176119	SUP152/CIRO16	CMSS10Y00052S-099Y-099M-099NJ-099NJ-36WGY-0B	1.375	1	1.41667	0.999	0.001	CIMMYT
CIM-69	569751	113	7398595	ATTILA*2/PBW65//KACHU/3/UP2338*2/KKTS*2//YANAC	CMSS11Y00030S-099Y-099M-099NJ-099NJ-47WGY-0B	1.66667	1.16667	1.5	0.973	0.027	CIMMYT
CIM-70	571452	60	7396039	KASUKO	CMSS11B00123S-099M-099NJ-099NJ-34WGY-0B	1.91667	1.75	1	0.92	0.08	CIMMYT
CIM-71	571456	79	7396072	KFA/2*KACHU/3/ATTILA*2/PBW65//MURGA	CMSS11B00127S-099M-099NJ-099NJ-37WGY-0B	2.33333	2.75	2	0.996	0.004	CIMMYT
CIM-72	571490	27	7396125	ATTILA*2/PBW65*2//KACHU/3/TRCH/HUIRIVIS #1	CMSS11B00161S-099M-099NJ-099NJ-7WGY-0B	1.83333	1.47222	1	0.925	0.075	CIMMYT
CIM-73	571496	143	7396133	BORL14//KFA/2*KACHU	CMSS11B00167S-099M-099NJ-099NJ-5WGY-0B	1.83333	1	1	0.971	0.029	CIMMYT
CIM-74	571496	145	7396135	BORL14//KFA/2*KACHU	CMSS11B00167S-099M-099NJ-099NJ-8WGY-0B	1	1.66667	1.08333	0.983	0.017	CIMMYT
CIM-75	571496	149	7396139	BORL14//KFA/2*KACHU	CMSS11B00167S-099M-099NJ-099NJ-18WGY-0B	1.41667	1.83333	1.41667	0.964	0.036	CIMMYT
CIM-76	571496	152	7396142	BORL14//KFA/2*KACHU	CMSS11B00167S-099M-099NJ-099NJ-21WGY-0B	1.875	2.75	1.41667	0.994	0.006	CIMMYT
CIM-77	571880	33	7310905	KACHU/KIRITATI//BORL14	CMSS11B00551S-099M-0SY-16M-0WGY	1.58333	1.25	1.25	0.693	0.307	CIMMYT
CIM-78	571452	63	7400913	KASUKO	CMSS11B00123S-099M-099NJ-099NJ-1RGY-0B	2.25	2.91667	2.5	0.92	0.08	CIMMYT
CIM-79	571452	64	7400914	KASUKO	CMSS11B00123S-099M-099NJ-099NJ-2RGY-0B	2.5	2.91667	2.41667	0.945	0.055	CIMMYT
CIM-80	571452	65	7400915	KASUKO	CMSS11B00123S-099M-099NJ-099NJ-3RGY-0B	1	2	2.33333	0.874	0.126	CIMMYT
CIM-81	571452	66	7400916	KASUKO	CMSS11B00123S-099M-099NJ-099NJ-4RGY-0B	1.33333	1.5	1.75	0.966	0.034	CIMMYT
IND-1	593213	0	7025946	HD 2967		1.33333	1.83333	1	0.886	0.114	India
IND-2	690924	0	7895083	DBW 90		1.33333	1.5	1.16667	0.253	0.747	India
IND-3	690925	0	7895084	HD 3043		1.25	1	1.33333	0.658	0.342	India
IND-4	690926	0	7895085	DBW 88		2.625	1.16667	2.08333	0.234	0.766	India
IND-5	343585	78	6927038	HD 3059	CMSS97M03912T-0IND	2.75	2.66667	2.08333	0.383	0.617	India
IND-6	690927	0	7895086	HD 3086		2	1.66667	1	0.293	0.707	India
IND-7	690928	0	7895087	PBW 644		2.66667	2.5	2	0.609	0.391	India
IND-8	593207	0	7025929	WH 1021		1.5	1	1	0.617	0.383	India
IND-9	593222	0	7025960	WH 1080		1.25	1.16667	1.58333	0.543	0.457	India
IND-10	343362	432	6927036	WH 1105	CMSS97M03689T-0IND	1.66667	1.25	1	0.884	0.116	India
IND-11	690929	0	7895088	WH 1124		1.58333	1	1.58333	0.484	0.516	India
IND-12	690930	0	7895089	WH 1142		2	2.75	2.25	0.673	0.327	India
IND-13	690931	0	7895090	HD 3171		2.25	2.55556	3	0.999	0.001	India
IND-14	690932	0	7895091	K 1317		2	1	NA	0.669	0.331	India
IND-15	709	-3	3575624	C 306		2.66667	2.52778	2	0.445	0.555	India
IND-16	593216	0	7025950	DBW 39		2.33333	2.41667	2.25	0.535	0.465	India
IND-17	475814	1	4048863	HD2733	-0IND	3.58333	2.16667	3	0.646	0.354	India
IND-18	593190	0	7025907	HD 2888		3.41667	3	2.25	0.568	0.432	India
IND-19	141864	0	152830	MAGHAR		2.83333	2.83333	2.25	0.678	0.322	India
IND-20	593201	0	7025921	K 0307		2.83333	1	1	0.999	0.001	India
IND-21	642320	0	7522443	K1006		1.33333	1	1	0.999	0.001	India
IND-28	690938	0	7895097	HI 1605		1.83333	1	1	0.545	0.455	India
IND-30	690939	0	7895098	DBW 93		1.5	1.08333	1.08333	0.725	0.275	India
IND-31	593209	0	7025931	HD 2932		2	3	2	0.404	0.596	India
IND-32	593219	0	7025955	MACS 6222		2.33333	3	2	0.538	0.462	India
IND-33	690940	0	7895099	MACS 6478		1.75	1	1.16667	0.998	0.002	India
IND-34	3577	1	23028	NI 5439		1.875	1.08333	1.33333	0.551	0.449	India
IND-35	690941	0	7895100	NIAW 1415		2.36111	2.66667	2	0.644	0.356	India
IND-36	690942	0	7895101	NIAW 34		2.83333	1	1.16667	0.665	0.335	India
IND-38	593196	0	7025915	RAJ 4083		1.66667	1.58333	1	0.703	0.297	India
NPL-1	251774	0	264591	BHRIKUTI	NL623	2.75	2	2.16667	0.201	0.799	Nepal
NPL-2	539381	0	5956817	GAUTAM		3.66667	1	1.75	0.78	0.22	Nepal
NPL-3	690945	0	7895104	WK1204		1.75	1	1.41667	0.561	0.439	Nepal
NPL-4	480679	12	6561770	ADITYA	NC2716-0NPL	1.91667	1.25	1.16667	0.198	0.802	Nepal
NPL-5	140945	-1	5218199	VIJAY		1.33333	1.08333	1	0.156	0.844	Nepal
NPL-6	690946	0	7895105	DHAWALAGIRI		1.25	1	1	0.291	0.709	Nepal
NPL-7	555802	5	6308951	BL 3623	NC00B3333-2B-020B-020B-3B-0B	1.25	1	1.08333	0.294	0.706	Nepal
NPL-8	690947	0	7895106	BL3629		1.08333	1	1.08333	0.565	0.435	Nepal
NPL-9	690948	0	7895107	BL4341		1.58333	1.08333	1	0.755	0.245	Nepal
NPL-10	690949	0	7895108	BL4407		1.91667	1.25	1.08333	0.27	0.73	Nepal
NPL-11	690950	0	7895109	BL4725		1.91667	1.5	1.5	0.232	0.768	Nepal
NPL-12	690951	0	7895110	BL4707		4	4.58333	1.25	0.586	0.414	Nepal
NPL-13	690952	0	7895111	BL 4406		3.58333	3	3.08333	0.196	0.804	Nepal
NPL-14	690953	0	7895112	BL4682		3.58333	2.125	2	0.396	0.604	Nepal
NPL-15	690954	0	7895113	BL4621		3.75	2.08333	2.5	0.221	0.779	Nepal
NPL-16	690955	0	7895114	BL4622		2.91667	2	2.83333	0.65	0.35	Nepal
NPL-17	690956	0	7895115	NL1164		3	4.16667	3.33333	0.275	0.725	Nepal
NPL-18	690957	0	7895116	NL1202		1.91667	1.08333	2.33333	0.002	0.998	Nepal
NPL-19	690958	0	7895117	NL1249		4	2.25	2	0.004	0.996	Nepal
NPL-20	690959	0	7895118	NL1270		2.91667	2.25	1.75	0.002	0.998	Nepal
NPL-21	690960	0	7895119	NL1178		3.83333	2.5	2.25	0.004	0.996	Nepal
NPL-22	690961	0	7895120	NL1226		1.75	1	2.75	0.003	0.997	Nepal
NPL-23	690962	0	7895121	NL1231		2.66667	1.33333	1.58333	0.001	0.999	Nepal
NPL-24	690963	0	7895122	WK2432		3.33333	3.41667	2.5	0.002	0.998	Nepal
NPL-25	690964	0	7895123	WK2375		3.5	2.25	2.625	0.099	0.901	Nepal
NPL-26	690965	0	7895124	WK2123		1.41667	1	1.58333	0.133	0.867	Nepal
NPL-27	690966	0	7895125	WK2286		1.83333	1	1	0.002	0.998	Nepal
NPL-28	690967	0	7895126	WK2395		1.16667	1	1	0.038	0.962	Nepal
CIM-82	430888	17	4836044	ORL93320/ER2000	CMSS00M02923S-030M-030Y-050M-5M-0Y	1	1	1	0.119	0.881	CIMMYT
CIM-83	427750	32	4911209	SW91.4903/3/URES/BOW//OPATA/4/SW94.15373	CMSS00M01016T-040Y-030M-030Y-030M-8M-0Y	1	1	1.08333	0.031	0.969	CIMMYT
CIM-84	427284	252	4940678	MON/TAN//ROMO96/3/METSO/4/FINSI	CMSS00M00647T-040Y-030M-030Y-050M-1M-0Y	1.25	2.41667	1	0.325	0.675	CIMMYT
CIM-85	448422	117	5090596	MUU	CGSS01B00076T-099Y-099M-099B-75Y-0B	1.08333	1.91667	1.41667	0.353	0.647	CIMMYT
CIM-86	448419	88	5090672	PFAU/WEAVER*2/3/WEAVER/ESDA//BORL95	CGSS01B00073T-099Y-099M-099B-33Y-0B	1	1	1.33333	0.509	0.491	CIMMYT
CIM-87	436778	20	5106391	SW8488*2/KURUKU	CGSS01Y00087T-099M-099Y-099M-099B-4Y-0B	1	1	1.08333	0.999	0.001	CIMMYT
CIM-88	400553	340	4936520	FINSI/METSO	CMSS99M02518S-040M-030Y-030M-16Y-1M-3M-0Y	1.08333	1.91667	1.58333	0.785	0.215	CIMMYT
CIM-89	400553	334	4936526	FINSI/METSO	CMSS99M02518S-040M-030Y-030M-12Y-1M-3M-0Y	1.33333	2.75	2.25	0.681	0.319	CIMMYT
CIM-90	400553	327	4936533	FINSI/METSO	CMSS99M02518S-040M-030Y-030M-6Y-2M-3M-0Y	1.08333	2.75	2.58333	0.642	0.358	CIMMYT
CIM-91	394773	1357	4935134	BAV92//IRENA/KAUZ/3/HUITES	CMSS99M01622T-040Y-040M-040Y-96M-1CVLFY-1M-0Y	1.5	2	1.33333	0.591	0.409	CIMMYT
CIM-92	373456	112	4885822	GONDO//BAU/MILAN/3/PASTOR	CMSS98M00912T-040Y-0100M-040Y-040M-030Y-3M-1Y-0M	2	3.72222	3	0.954	0.046	CIMMYT
CIM-93	343842	232	4756015	ATTILA/3*BCN//BAV92/3/TILHI	CMSS97M04169T-040Y-040M-020Y-030M-015Y-4M-1Y-3M-0Y	1	2	1.25	0.797	0.203	CIMMYT
CIM-94	343585	63	4755014	KACHU #1	CMSS97M03912T-040Y-020Y-030M-020Y-040M-4Y-2M-0Y	1.41667	1	1	0.005	0.995	CIMMYT
CIM-95	431995	21	4944857	TEG/MIAN YANG 20//CHUM18/5*BCN	CMSW00WM00252T-040Y-030M-030WGY-030M-11M-0Y	1.41667	1.41667	1.66667	0.008	0.992	CIMMYT
CIM-96	412339	36	4937343	JWS 17/7/IAS58/4/KAL/BB//CJ71/3/ALD/5/CNR/6/THB/CEP7780/8/FINSI	CMSS00Y00363T-050M-030Y-030M-030Y-4M-3M-0Y	1.16667	1.41667	2.58333	0.087	0.913	CIMMYT
CIM-97	388168	123	4960851	MILAN/ARA90//TNMU/TUI	CMSS99Y03239T-040M-040Y-040M-030Y-030M-14Y-1M-1M-0Y	1.08333	1	1	0.004	0.996	CIMMYT

## Sheet: S2
Supplementary Table S2. Transcript ID and functional annotation of MTAs for SNB resistance
Experiment	Marker	Chr	Transcript Id	Functional Annotation
Exp2, Mean	AX-94677640	5B	Traes_4AL_0AE48AA2B	Unknown
Exp2, Mean	AX-94864577	5B	Unkwon	Unknown
Mean, Exp2	AX-94978939	3D	ta_iwgsc_6dl_v1_758395	Unknown
Exp2, Mean	BS00091519_51	5B	Traes_5BS_C460CEDFB	Nitric-Oxide Synthase (Nadph) / NO Synthase
Exp2, Mean	Excalibur_c47452_183	5B	Traes_5DS_0A5C2D35E	Ubiquitin-Conjugating Enzyme E2 18-Related
Exp2, Mean	GENE-3324_338	5A	ta_iwgsc_5as_v1_1474261	Nucleoside Triphosphate Hydrolases Superfamily
Exp2, Mean	IACX9261	5B	ta_iwgsc_5bl_v1_10885939	Cysteine Protease Family C1-Related
Exp2, Exp1, Mean	Tdurum_contig25513_123	5B	ta_iwgsc_5bl_v1_10812828	Osmotic Stress Potassium Transporter
Exp3, Exp2, Mean	Tdurum_contig31131_198	5B	ta_iwgsc_5bl_v1_10906065	Heat Stress Transcription Factor B-1
Exp2, Exp1, Mean	tplb0027f13_1493	5B	ta_iwgsc_5bl_v1_10812828	Osmotic Stress Potassium Transporter
Exp3, Mean	wsnp_Ex_c210_411604	5A	ta_iwgsc_5bl_v1_10887703	Myosin-12

## Sheet: S3
Checks	E1	E2	E3	Mean
Erik	1	1	1	1
Glenlea	4.3	4.75	4.33333	4.44444
